# Supplementary material for: One-Pot Hydrothermal Synthesis of mSiO2-N-CDs with High Solid-State Photoluminescence as a Fluorescent Probe for Detecting Dopamine
Source: Nanomaterials (Basel). 2023 Nov 21;13(23):2989. doi: 10.3390/nano13232989 (PMC10708435; doi:10.3390/nano13232989)
Supplement: Supplementary file 1 [file nanomaterials-13-02989-s001.zip]

Archive with 1 entries (1 files):
- nanomaterials-2708048-supplementary.pdf
